# Supplementary material for: ORF1ab codon frequency model predicts host-pathogen relationship in orthocoronavirinae
Source: Front Bioinform. 2025 Mar 18;5:1562668. doi: 10.3389/fbinf.2025.1562668 (PMC11958986; doi:10.3389/fbinf.2025.1562668)
Supplement: Supplementary file 2 [file Table1.xlsx]

## Sheet: Sheet1
accession
KF530129.1
KT253272.1
AY545916.1
KY967725.1
MH006959.1
KY929405.1
JF828981.1
NC_016991.1
KY929406.1
KU556805.1
MF882923.1
FJ647225.1
MH006961.1
AY394987.1
AY394991.1
JX897900.1
FJ647219.1
KY967715.1
KT946798.1
AY394990.1
AY559085.1
FJ425185.1
FJ647218.1
AY559091.1
MF577027.1
KX058033.1
AY559095.1
KT253269.1
EF424619.1
AF208067.1
MH006965.1
AY851295.1
AF208066.1
KF853202.1
MH004418.1
MH004421.1
DQ288927.1
AY394979.1
KM213963.1
AF201929.1
MH013463.1
KJ128295.1
DQ834384.1
FJ647224.1
KU984334.1
KT253271.1
KF530117.1
KM586818.1
AY394999.1
FJ647221.1
MH004415.1
AY394998.1
MH006963.1
AY394978.1
AY283797.1
KX272465.1
JQ900255.1
KX883635.1
MH004412.1
FJ425187.1
KJ361501.1
DQ286389.1
DQ071615.1
EF424620.1
MH004419.1
AY559096.1
KY063616.1
AJ311317.1
JF330898.1
KY421672.1
KX118627.1
AY362699.1
FJ425184.1
KT203557.1
AY283794.1
KY983584.1
MF421319.1
KF961221.1
DQ412043.1
MH006964.1
MH004414.1
LC119077.1
EF424621.1
KY967726.1
AY394997.1
AY559086.1
AY394996.1
AY394985.1
KJ778615.1
AY304495.1
DQ648858.1
AY395002.1
JX993987.1
AY338732.1
AY394992.1
MF508703.1
AY559093.1
KY967733.1
JX993988.1
AY461660.1
KR231009.1
MG763935.1
GQ152141.1
KY967723.1
JX840411.1
KX058032.1
KX058031.1
FJ884687.1
MH004416.1
KU361188.1
HM245923.1
MH013462.1
KF961222.1
AY515512.1
JQ977697.1
EF424622.1
FJ425189.1
AY394982.1
KT253270.1
MH013466.1
AY278487.3
AY394995.1
KU886219.1
KX721498.1
MH006962.1
EF424623.1
AY394993.1
AY559082.1
DQ001338.1
AY395000.1
AY394986.1
DQ646405.2
KU646831.1
KY421673.1
AY394994.1
FJ647223.1
AY321118.1
KJ361502.1
AY304486.1
EF424616.1
MH004417.1
EF424624.1
KX834351.1
JQ900256.1
MH013465.1
AY362698.1
JF893452.1
KU973692.1
EF424615.1
KP887098.1
DQ915164.2
AY613950.1
AY283798.2
AY692454.1
KT886454.1
KU361187.1
AY559087.1
AY545919.1
MH004413.1
FJ647222.1
KY967724.1
JF705860.1
MH004420.1
EF424618.1
AY559084.1
KU556807.1
AY545917.1
EF424617.1
AY395003.1
KJ361503.1
KY967734.1
MH006960.1
KF569996.1
KJ135013.1
KX834352.1
AY394989.1
M95169.1
FJ425190.1
AY395001.1
AF207902.1
JF828980.1
AY545914.1
JX195175.1
KY047602.1
HM245924.1
FJ647227.1
MH013464.1
AY278490.3
AY545918.1
KU556806.1
FJ647220.1
AY283796.1
MH006958.1
MH006957.1
AY304488.1
KY967735.1
FJ647226.1
JF330899.1
KF574761.1
AY545915.1
KF530130.1
AY283795.1
FJ425186.1
DQ412042.1
FJ884686.1
AY279354.2
DQ001339.1
AY278491.2
FJ425188.1
LC215871.1
AY394983.1
AY559092.1
AY559083.1
FJ959407.1
FJ807652.1
